# Supplementary material for: Trends of Eurasian Perch (Perca fluviatilis) mtDNA ATP6 Region Genetic Diversity within the Hydro-Systems of the Eastern Part of the Baltic Sea in the Anthropocene
Source: Animals (Basel). 2023 Sep 29;13(19):3057. doi: 10.3390/ani13193057 (PMC10571732; doi:10.3390/ani13193057)
Supplement: Supplementary file 1 [file animals-13-03057-s001.zip]

Archive with 3 entries (3 files):
- animals-2600043-Suplementary Material Document S1.pdf
- animals-2600043-Suplementary Material_Document S2.xls
- animals-2600043-Suplementary Material_Tables 2023-09-29.pdf
